# Supplementary material for: Small cell transformation of ROS1 fusion-positive lung cancer resistant to ROS1 inhibition
Source: NPJ Precis Oncol. 2020 Aug 3;4:21. doi: 10.1038/s41698-020-0127-9 (PMC7400592; doi:10.1038/s41698-020-0127-9)
Supplement: Supplementary file 5 — Supplementary Data File 4 [file 41698_2020_127_MOESM5_ESM.xlsx]

## Sheet: Sheet1
ROS1 TKI-resistant tumor biopsies	n
ROS1 TKI preceding the tumor biopsy
Crizotinib	41
Lorlatinib	14
Cabozantinib	4
Repotrectinib	5
Entrectinib	1
Number of serial ROS1 TKI-resistant biopsies collected from the same patient
One	28
Two	9
Three	5
Four	1
